# Supplementary material for: Identification of CFH and FHL2 as biomarkers for idiopathic pulmonary fibrosis
Source: Front Med (Lausanne). 2024 May 9;11:1363643. doi: 10.3389/fmed.2024.1363643 (PMC11111937; doi:10.3389/fmed.2024.1363643)
Supplement: Supplementary file 1 [file Table_1.XLSX]

## Sheet: Sheet1
Gene expression profiles	scRNA-seq data
GSE32537	GSE132771
GSE150910
