# Supplementary material for: Identification of CFH and FHL2 as biomarkers for idiopathic pulmonary fibrosis
Source: Front Med (Lausanne). 2024 May 9;11:1363643. doi: 10.3389/fmed.2024.1363643 (PMC11111937; doi:10.3389/fmed.2024.1363643)
Supplement: Supplementary file 3 [file Table_3.XLSX]

## Sheet: Sheet1
	0	48h	72h
Acta2	0.986652	0.932205	2.28895
	1.17816	1.02664	1.78077
	0.835191	1.18293	2.57367
Cfh	0.860613	1.35503	2.62622
	1.12438	1.34627	2.81583
	1.01501	1.46716	3.67196
Fhl2	0.893723	1.04417	2.53684
	1.04152	0.982813	2.14117
	1.06475	1.2875	2.67558
